# Supplementary material for: The spectrum of neurodevelopmental, neuromuscular and neurodegenerative disorders due to defective autophagy
Source: Autophagy. 2021 Aug 19;18(3):496–517. doi: 10.1080/15548627.2021.1943177 (PMC9037555; doi:10.1080/15548627.2021.1943177)
Supplement: Supplemental Material [file KAUP_A_1943177_SM6276.xlsx]

## Sheet: Cell biology
Table S1. Complete list of genes implicated in neurodevelopmental, neuromuscular and neurodegenerative disorders associated with defective autophagy.
Gene		Protein	OMIM (protein)	Condition	OMIM (condition)	Autophagy role/abnormality	Cellular trafficking role	Mitochondrial role	Lysosomal role
ALS2		Alsin	606352	ALS2	205100	Localizes to autophagosomes [244] and loss leads to autophagosome accumulation [245]	GEF of Rab5; functions in endosome fusion and trafficking [246]
				JPLS	606353
				IHASP	607225
Ambra1		Activating molecule in BECN1-regulated autophagy protein 1	611358	Schizophrenia	181500	Role in autophagy induction through ubiquitylation of ULK1 [247]
				ASD	209850
AP1S1		AP-1 complex subunit sigma-1A	603531	MEDNIK	609313	Role in autophagosome formation from the trans-Golgi network (TGN) [248] and through interaction with ATG9 [249]	AP1 function ins protein sorting in the TGN and recruits clathrin to membranes [250]
AP3B1		AP-3 complex subunit beta-1	603401	HPS2	608233	Mediates sorting of amino acid transporters to the lysosomal membrane [251]	Large B1 subunit of the adaptor-related protein complex-3, a heterotetrameric complex involved in protein trafficking to lysosomes and endolysosomes [252]
AP4B1		AP-4 complex subunit beta-1	607245	SPG47	614066	Role in ATG9A sorting from the Golgi to the periphery [253]	Subunit of AP complex, involved in protein trafficking [254]
AP4E1		AP-4 complex subunit epsilon-1	607244	SPG51	613744	Role in ATG9A sorting from the Golgi to the periphery [253]	Subunit of AP complex, involved in protein trafficking [254]
AP4M1		AP-4 complex subunit mu-1	602296	SPG50	612936	Role in ATG9A sorting from the Golgi to the periphery [253]	Subunit of AP complex, involved in protein trafficking [254]
AP4S1		AP-4 complex subunit sigma-1	607243	SPG52	614067	Role in ATG9A sorting from the Golgi to the periphery [253]	Subunit of AP5. AP complexes facilitate vesicle-mediated intracellular sorting and trafficking of selected transmembrane cargo proteins [255]
AP5Z1		AP-5 complex subunit zeta-1	613653	SPG48	613647	Role in autophagic vesicle formation through conjugation to ATG12 [256]
ATG5		Autophagy protein 5	604261	SCAR25	617584	Role in autophagic vesicle formation through conjugation to ATG12 [256]
ATL1		Atlastin-1	606439	SPG3A	182600	ER-remodelling for autophagy [257]	Interacts with reticulons and DP1 (Er tubule-shaping proteins) for ER tubular network biogenesis [258]
				HSN1D	613708
ATL3		Atlastin-3	609369	HSN1F	615632	ER-Phagy receptor, specifically binds GABARAP [259]	Functions in maintaining Golgi morphology [260]
C9orf72		Guanine nucelotide exchange C9orf72	614260	FTDALS1	105550	Role in autophagosome maturation [261]	Functions as guanine nucleotide exchange factor (GEF) for Rab39B [262]
CHMP2B		Charged multivesicular body protein 2b	609512	FTDALS7	614696	Part of the ESCRT-III complex [263], with a role in mitophagy-specific phagophore closure [264]	Part of the ESCRT-III complex, which functions in sorting of endosomal cargo proteins into MVBs [263]
				FTD	600795
DCTN1		Dynactin subunit 1	601143	Perry syndrome	168605	Role in retrograde transport of autophagosomes to lysosomes [146]	Functions in retrograde transport along microtubules by recruiting dynein [265]
DNM2		Dynamin-2	602378	CNM1	160150	Reduced autophagic flux in DNM2 mouse model [147]	Induces mictrotubule bundles and promotes microtubule sliding [266]; Expression of mutated DNM2 in COS7 cells reduces clathrin-mediated receptor endocytosis leading to defective ERK1/2 activation [267]
				CMTDIB	606482
				LCCS5	615368
EPG5		Ectopic P granules protein 5 homolog	615068	Vici syndrome	242840	Mediates autophagosome-lysosome fusion [108] through its role as a RAB7 effector [64]	Rab7 effector [64]
FIG4		Phosphoinositide phosphatase	609390	Younis Varon syndrome	216340	Regulates synthesis and turnover of PI(3,5)P2 [268]
				CMT4J	611228
				ALS11	612577
GRN		Progranulin	128945	Aphasia	607485				Functions in lysosomal delivery of prosaposin, which is necessary for lysosomal glycosphingolipid degradation [269]
				Ceroid lipofuscinosis	614706
				FTD	607485
LAMP2		Lysosome-associated membrane glycoprotein 2	309060	Danon disease	300257	Role in chaperone-mediated autophagy and autophagosome-lysosome fusion [270,271]			Role in chaperone-mediated autophagy and autophagosome-lysosome fusion [270,271]
LAMTOR2		Ragulator complex protein LAMTOR2	610389	Immunodeficiency due to defect in MAPBP-interacting protein	610798	Targets mTORC1 to lysosomes and is required for mTORC1 activation by amino acids [23]	Is a GEF for the GTPase RAG, which recruits mTORC1 to lysosomes [272]		Targets mTORC1 to lysosomes and is required for mTORC1 activation by amino acids [23]
LRRK2		Leucine-rich repeat serine/threonine-protein kinase 2	609007	PD	607060	Functions in autophagy induction via AMPK [273] and mediates CMA [256]
LYST		Lysosomal-trafficking regulator	606897	CHS	214500	Tentative role as a scaffold protein for SNARE complex proteins [274]	Controls the biogenesis of endosomal compartments, required for secretory function of lysosome [275], Potential scaffold for SNARE complex proteins [274]		Loss of LYST leads to fewer and enlarged lysosomes [199]
MLPH		Melanophilin	606526	Griscelli syndrome 3	609227	Interacts with LC3B and ATG4B in melanosomal transport [276]	Rab effector that forms a complex with RAB27A and Myosin VA [277]
MTM1		Myotubularin	300415	CNM	310400	Role in regulation of mTORC1 and, negatively, autophagosome formation [278]
MYO5A		Unconventional myosin-Va	160777	Griscelli syndrome 1	214450	Actin motor protein [279]; interacts with LC3B and ATG4B in melanosomal transport [276]	Actin motor protein [279]
				Elejalde disease	256710
OPTN		Optineurin	602432	ALS12	613435	Selective autophagy receptor implicated in aggrephagy, mitophagy, and xenophagy [280, 193]		Functions in mitophagy [280]
				GLC1E	137760
PARK2		E3 ubiquitin-protein ligase parkin	602544	PARK2	600116	Induces mitophagy in concert with PINK1, and within a E3 ubiquitin ligase complex [155]		Induces mitophagy in concert with PINK1, functions within a E3 ubiquitin ligase complex [155]
PINK1		Serine/threonine-protein kinase PINK1, mitochondrial	608309	PARK6	605909	Induces mitophagy by recruitment of Parkin [155]		Induces mitophagy by recruitment of parkin [155]
RAB3GAP1		Rab3 GTPase-activating protein catalytic subunit	602536	WMS	600118	Role in autophagosomal formation [201]
RAB7A		Ras-related protein Rab-7a	602298	CMT2B	600882	Role in autolysosome maturation [281,282]			Role in autolysosome maturation [281,282]
RAB27A		Ras-related protein Rab-27a	603868	Griscelli syndrome 2	607624	Role in IFN-γ induced autophagy-dependent exosome secretion [283]
SETX		Probable helicase senataxin	608465	ALS4	602433	Role in autophagosome maturation [284]
				SCAN2	606002
SIL1		Nucleotide exchange factor SIL1	608005	MSS	248800	Maintains ER proteostasis [196]; autophagy abnormalities observed in MSS patients [285]
SNAP29		Synaptosomal-associated protein 29	604202	CEDNIK	609528	Mediates autophagosome-lysosome fusion [286]	SNARE protein [287]		Mediates autophagosome-lysosome fusion [286]
SNX14		Sorting nexin-14	616105	SCAR20	616354	Functions in autophagosome clearance; binds PI(3,5)P2, a key lysosomal component [107]	Functions in autophagosome clearance, possibly by mediating autophagosome-lysosome fusion; binds PI(3,5)P2, a key lysosomal component [107]		Functions in autophagosome clearance, possibly by mediating autophagosome-lysosome fusion; binds PI(3,5)P2, a key lysosomal component [107]
SPG11		Spatacsin	610844	SPG11	604360	Autolysosome recycling via ALR [112]			Autolysosome recycling via ALR [112]
				ALS5	602099
				CMT2X	616668
SQSTM1		Sequestosome 1	601530	FTDALS3	616437	Autophagy receptor requried for aggrephagy [288]
				NADGP	617415
				Paget disease of bone	167250
				DMRV	617158
SYNJ1		Synaptojanin-1	604297	DEE53	617389	Autolysosome recycling via ALR [112]	Functions in clathrin-mediated endocytosis [289]
				PARK20	615530
TBCK		TBC domain-containing protein kinase-like protein	616899	IHPRF3	616900	Regulator of mTORC1 signaling; mutations cause increase autophagic flux [290]
TECPR2		Tectonin beta-propeller repeat-containing protein 2	615000	SPG49	615031	Putative role in early autophagosome generation by scaffolding at ER exit sites [106]
UBQLN2		Ubiquilin-2	300264	ALS15	300857	Functions in autophagosome formation and is a substrate of chaperon-mediated autophagy [291]
VAC14		Protein VAC14 homolog	604632	SNDC	617054	PI(3,5)P2 biosynthesis [292]
VCP		Transitional endoplasmic reticulum ATPase	601023	IBMPFD1	167320	Role in autophagy initiation [293] and in mitophagy [294]	Degredation of ER proteins [295]	Maintenance of mitochondria quality control by mitophagy [294]
				FTDALS6	613954
				CMT2Y	616687
				FTD	600795
VPS13B		Vacuolar protein sorting-associated protein 13B	607817	Cohen syndrome	216550	Accumulation of autophagic vacuoles and increased autophagic flux in VPS13B-mutated fibroblasts [296]
WDR45		WD repeat domain phosphoinositide-interacting protein 4	300526	BPAN/NBIA5	300894	Autophagy upregulation in response to ER stress; autophagosome formation and maturation [297]
WDFY3		WD repeat and FYVE domain-containing protein 3	617485	MCPH18	617520	Role in mitophagy and as a aggrephagy receptor [114,115]		Maintenance of mitochondria quality control by mitophagy [115]
				ASD	209850
ZFYVE26		Zinc finger FYVE domain-containing protein 26	612012	SPG15	270700	Role in autophagosome formation and autophagosome/lysosome fusion [111]			Recycling of autolysosomes via ALR [110]
COLOUR KEY
Regulation of autophagy induction
Autophagosome formation and maturation
Autophagosome-Lysosome fusion
Selective autophagy
Autophagy receptors/mediators
Lysosomal mantainance
Transport
Associated with autophagic abnormalities but precise role in autophagy unknown
